# Supplementary material for: Pustulan Activates Chicken Bone Marrow-Derived Dendritic Cells In Vitro and Promotes Ex Vivo CD4+ T Cell Recall Response to Infectious Bronchitis Virus
Source: Vaccines (Basel). 2020 May 15;8(2):226. doi: 10.3390/vaccines8020226 (PMC7349971; doi:10.3390/vaccines8020226)
Supplement: Supplementary file 1 [file vaccines-08-00226-s001.zip]

Archive with 2 entries (2 files):
- vaccines-748283 sup  figure .pdf
- vaccines-748283 sup  table .pdf
